# Supplementary material for: Antimicrobial Activity of Morphology-Controlled Cu2O Nanoparticles: Oxidation Stability under Humid and Thermal Conditions
Source: Materials (Basel). 2024 Jan 4;17(1):261. doi: 10.3390/ma17010261 (PMC10780029; doi:10.3390/ma17010261)
Supplement: Supplementary file 1 [file materials-17-00261-s001.zip]

Archive with 1 entries (1 files):
- materials-2793708-supplementary.pdf
